# Supplementary material for: Aequorin-based luminescence imaging reveals differential calcium signalling responses to salt and reactive oxygen species in rice roots
Source: J Exp Bot. 2015 Mar 9;66(9):2535–45. doi: 10.1093/jxb/erv043 (PMC4986864; doi:10.1093/jxb/erv043)
Supplement: Supplementary Data [file supp_erv043_jexbot144329_file002.xlsx]

## Sheet: Sheet1
	Primer names	Primer sequences
Primers for Southern-blot analysis in Figure 1B	Probe-F	TTTCTTTGCCCTCGGACGAGT
	Probe-R	ATGAAAAAGCCTGAACTCACC
Primers for RT-PCR in Figure S1A	AQ-RTF	TTTCATCAATATCGCACACTC
	AQ-RTR	AACAAGCCAAACGTCACAA
	OsACTIN-RTF	ATGCTATCCCTCGTCTCGAC
	OsACTIN-RTR	CGCACTTCATGATGGAGTTG
Primers for qRT-PCR in Figure 5	SERF1-qRTF	GGGAGACGGTGCAAGAAAGCAA
	SERF1-qRTR	TGCTCCCATCCTCTCCATTCCTAC
	SNAC1-qRTF	GCCAAGAAGGGATCTCTCAGGTTG
	SNAC1-qRTR	TCTTCTTGTTGTACAGCCGACAC
	OsMAPK5-qRTF	CCGCTGCAGAGAATCACAGTTG
	OsMAPK5-qRTR	ATCGGCGATGTCGTGCAATCTC
	DREB2A-qRTF	AGGGCAATGTATGGTCCCACAG
	DREB2A-qRTR	TGCTGATGTGCAGCCAGAGTTG
	OsACTIN-qRTF	CTCCCCCATGCTATCCTTCG
	OsACTIN-qRTR	TGAATGAGTAACCACGCTCCG
